# Supplementary material for: Kihito prevents corticosterone-induced brain dysfunctions in mice
Source: J Tradit Complement Med. 2021 May 15;11(6):513–9. doi: 10.1016/j.jtcme.2021.05.002 (PMC8572719; doi:10.1016/j.jtcme.2021.05.002)
Supplement: Multimedia component 1 [file mmc1.xlsx]

## Sheet: Supplementary Table
Figure	Measurement		Statistical test	Comparison	Statistics	P value
2A	Immobility time		One-way ANOVA		F(2, 37)=5.47	<0.01
			Tukey-Kramer test (post-hoc)	CORT(-)/KIT(-) vs CORT(+)/KIT(-)		<0.05
				CORT(-)/KIT(-) vs CORT(+)/KIT(+)		>0.05
				CORT(+)/KIT(-) vs CORT(+)/KIT(+)		<0.05
2C	Latency to enter		Two-way repeated	Factor 1: treatment	F(2, 31)=1.08	>0.05
			measures ANOVA	Factor 2: trial	F(14, 434)=8.34	<0.001
				Interaction	F(28, 434)=0.57	>0.05
2D	Time spent in the area		One-way ANOVA		F(2, 32)=5.00	<0.05
			Tukey-Kramer test (post-hoc)	CORT(-)/KIT(-) vs CORT(+)/KIT(-)		<0.05
				CORT(-)/KIT(-) vs CORT(+)/KIT(+)		>0.05
				CORT(+)/KIT(-) vs CORT(+)/KIT(+)		<0.05
2E	Total distance traveled		One-way ANOVA		F(2, 12)=0.69	>0.05
3A	Number of BrdU+ cells		One-way ANOVA		F(2, 28)=5.41	<0.05
			Tukey-Kramer test (post-hoc)	CORT(-)/KIT(-) vs CORT(+)/KIT(-)		<0.05
				CORT(-)/KIT(-) vs CORT(+)/KIT(+)		>0.05
				CORT(+)/KIT(-) vs CORT(+)/KIT(+)		<0.05
3B	Number of BrdU+DCX+ cells		One-way ANOVA		F(2, 28)=4.65	<0.05
			Tukey-Kramer test (post-hoc)	CORT(-)/KIT(-) vs CORT(+)/KIT(-)		<0.05
				CORT(-)/KIT(-) vs CORT(+)/KIT(+)		>0.05
				CORT(+)/KIT(-) vs CORT(+)/KIT(+)		<0.05
4B	Number of spines
	in the hippocampus	CA1 apical	One-way ANOVA		F(2, 9)=0.12	>0.05
		CA1 basal	One-way ANOVA		F(2, 9)=4.08	>0.05
		CA3 apical	One-way ANOVA		F(2, 9)=0.11	>0.05
		CA3 basal	One-way ANOVA		F(2, 9)=0.10	>0.05
		DG	One-way ANOVA		F(2, 9)=14.50	<0.01
			Tukey-Kramer test (post-hoc)	CORT(-)/KIT(-) vs CORT(+)/KIT(-)		<0.01
				CORT(-)/KIT(-) vs CORT(+)/KIT(+)		>0.05
				CORT(+)/KIT(-) vs CORT(+)/KIT(+)		<0.01
	in the nucleus accummbens	Core	One-way ANOVA		F(2, 9)=20.00	<0.001
			Tukey-Kramer test (post-hoc)	CORT(-)/KIT(-) vs CORT(+)/KIT(-)		<0.01
				CORT(-)/KIT(-) vs CORT(+)/KIT(+)		>0.05
				CORT(+)/KIT(-) vs CORT(+)/KIT(+)		<0.01
		Shell	One-way ANOVA		F(2, 9)=17.86	<0.001
			Tukey-Kramer test (post-hoc)	CORT(-)/KIT(-) vs CORT(+)/KIT(-)		<0.01
				CORT(-)/KIT(-) vs CORT(+)/KIT(+)		>0.05
				CORT(+)/KIT(-) vs CORT(+)/KIT(+)		<0.01
5A	mRNA levels in the hippocampus	BDNF	One-way ANOVA		F(2, 22)=0.40	>0.05
		GDNF	One-way ANOVA		F(2, 22)=5.28	<0.05
			Tukey-Kramer test (post-hoc)	CORT(-)/KIT(-) vs CORT(+)/KIT(-)		<0.05
				CORT(-)/KIT(-) vs CORT(+)/KIT(+)		<0.05
				CORT(-)/KIT(-) vs CORT(+)/KIT(+)		>0.05
		NGF	One-way ANOVA		F(2, 22)=1.70	>0.05
		VEGF	One-way ANOVA		F(2, 22)=5.10	<0.05
			Tukey-Kramer test (post-hoc)	CORT(-)/KIT(-) vs CORT(+)/KIT(-)		<0.05
				CORT(-)/KIT(-) vs CORT(+)/KIT(+)		>0.05
				CORT(+)/KIT(-) vs CORT(+)/KIT(+)		>0.05
		IGF1	One-way ANOVA		F(2, 22)=1.05	>0.05
		FGF2	One-way ANOVA		F(2, 22)=4.34	<0.05
			Tukey-Kramer test (post-hoc)	CORT(-)/KIT(-) vs CORT(+)/KIT(-)		<0.05
				CORT(-)/KIT(-) vs CORT(+)/KIT(+)		>0.05
				CORT(+)/KIT(-) vs CORT(+)/KIT(+)		>0.05
		NT-3	One-way ANOVA		F(2, 22)=3.29	>0.05
5B	mRNA levels in the nucleus accumbens	BDNF	One-way ANOVA		F(2, 22)=1.71	>0.05
		GDNF	One-way ANOVA		F(2, 22)=5.31	<0.05
			Tukey-Kramer test (post-hoc)	CORT(-)/KIT(-) vs CORT(+)/KIT(-)		<0.05
				CORT(-)/KIT(-) vs CORT(+)/KIT(+)		>0.05
				CORT(+)/KIT(-) vs CORT(+)/KIT(+)		<0.05
		NGF	One-way ANOVA		F(2, 22)=1.67	>0.05
		VEGF	One-way ANOVA		F(2, 22)=1.15	>0.05
		IGF1	One-way ANOVA		F(2, 22)=2.99	>0.05
		FGF2	One-way ANOVA		F(2, 22)=1.00	>0.05
		NT-3	One-way ANOVA		F(2, 22)=0.95	>0.05
